# Supplementary material for: Functional Characterization of the Solute Carrier LAT-1 (SLC7A5/SLC2A3) in Human Brain Capillary Endothelial Cells with Rapid UPLC-MS/MS Quantification of Intracellular Isotopically Labelled L-Leucine
Source: Int J Mol Sci. 2022 Mar 26;23(7):3637. doi: 10.3390/ijms23073637 (PMC8998838; doi:10.3390/ijms23073637)
Supplement: Supplementary file 1 [file ijms-23-03637-s001.zip]

Archive with 1 entries (1 files):
- ijms-1600183-supplementary.pdf
